# Supplementary material for: Design of Oral Sustained-Release Pellets by Modeling and Simulation Approach to Improve Compliance for Repurposing Sobrerol
Source: Pharmaceutics. 2022 Jan 11;14(1):167. doi: 10.3390/pharmaceutics14010167 (PMC8777650; doi:10.3390/pharmaceutics14010167)
Supplement: Supplementary file 1 [file pharmaceutics-14-00167-s001.zip]

Archive with 1 entries (1 files):
- pharmaceutics-1522538-supplementary.pdf
